# Supplementary material for: Proton Pump Inhibitors Worsen Colorectal Cancer Outcomes in Patients Treated with Bevacizumab
Source: Cancers (Basel). 2024 Oct 2;16(19):3378. doi: 10.3390/cancers16193378 (PMC11475155; doi:10.3390/cancers16193378)
Supplement: Supplementary file 1 [file cancers-16-03378-s001.zip]

Archive with 1 entries (1 files):
- cancers-3200842-supplementary.pdf
